# Supplementary material for: Efficacy of Bisphosphonates in Total Hip Arthroplasty Patients: Systematic Review and Meta-Analysis
Source: Biomedicines. 2024 Aug 6;12(8):1778. doi: 10.3390/biomedicines12081778 (PMC11351197; doi:10.3390/biomedicines12081778)
Supplement: Supplementary file 1 [file biomedicines-12-01778-s001.zip]

Archive with 1 entries (1 files):
- biomedicines-2976332-supplementary.pdf
